# Supplementary material for: Synthesis, Immunosuppressive Properties, and Mechanism of Action of a New Isoxazole Derivative
Source: Molecules. 2018 Jun 26;23(7):1545. doi: 10.3390/molecules23071545 (PMC6099534; doi:10.3390/molecules23071545)
Supplement: Supplementary file 1 [file molecules-23-01545-s001.zip]

Archive with 3 entries (2 files):
- molecules-321820-Sup-to publish/
- molecules-321820-Sup-to publish/HNMR do supplementary.pdf
- molecules-321820-Sup-to publish/molecules-321820-Sup-to publish 1.pdf
